# Supplementary material for: An Optimized Preparation Method for Long ssDNA Donors to Facilitate Quick Knock-In Mouse Generation
Source: Cells. 2021 Apr 30;10(5):1076. doi: 10.3390/cells10051076 (PMC8147208; doi:10.3390/cells10051076)
Supplement: Supplementary file 1 [file cells-10-01076-s001.zip]

Archive with 1 entries (1 files):
- cells-1180729-supplementary.pdf
